# Supplementary material for: Machine learning and medical education
Source: NPJ Digit Med. 2018 Sep 27;1:54. doi: 10.1038/s41746-018-0061-1 (PMC6550167; doi:10.1038/s41746-018-0061-1)
Supplement: Supplementary file 1 — Data set [file 41746_2018_61_MOESM1_ESM.xlsx]

## Sheet: Sheet1
	("machine learning" [MeSH Terms])	("education, medical, graduate" [MeSH Terms])	("education, medical, undergraduate" [MeSH Terms])
2010	32	2347	732
2011	265	2438	801
2012	588	2474	907
2013	696	2637	867
2014	857	2720	896
2015	1684	3165	1001
2016	1927	2944	947
2017	2183	2414	852

## Sheet: Sheet2
	("machine learning" [MeSH Terms])
2010	4
2011	6
2012	4
2013	7
2014	9
2015	12
2016	17
2017	28
	Not yet recruiting
	Recruiting
	Enrolling by invitation
	Active, not recruiting
	Completed
